# Supplementary material for: Chemical Synthesis of Trans 8-Methyl-6-Nonenoyl-CoA and Functional Expression Unravel Capsaicin Synthase Activity Encoded by the Pun1 Locus
Source: Molecules. 2022 Oct 13;27(20):6878. doi: 10.3390/molecules27206878 (PMC9606859; doi:10.3390/molecules27206878)
Supplement: Supplementary file 1 [file molecules-27-06878-s001.zip]

Archive with 1 entries (1 files):
- molecules-1906817-supplementary.pdf
